# Supplementary material for: Inhibitory Effects of New Epicatechin Oligomers on Nitric Oxide Production
Source: Int J Mol Sci. 2024 Oct 14;25(20):11022. doi: 10.3390/ijms252011022 (PMC11507282; doi:10.3390/ijms252011022)
Supplement: Supplementary file 1 [file ijms-25-11022-s001.zip]

Archive with 1 entries (1 files):
- ijms-3254092-supplementary.pdf
